# Supplementary material for: Phosphatase Activities of a Highly Stable High-Molecular-Mass Multiprotein Complex Isolated from Different Organs of the Sea Cucumber Paracaudina chilensis
Source: Int J Mol Sci. 2026 Jul 22;27(14):6533. doi: 10.3390/ijms27146533 (PMC13411410; doi:10.3390/ijms27146533)
Supplement: Supplementary file 1 [file ijms-27-06533-s001.zip]

Archive with 1 entries (1 files):
- ijms-4455638-supplementary.pdf
